# Supplementary material for: Lysozyme as the anti-proliferative agent to block the interaction between S100A6 and the RAGE V domain
Source: PLoS One. 2019 May 9;14(5):e0216427. doi: 10.1371/journal.pone.0216427 (PMC6508705; doi:10.1371/journal.pone.0216427)
Supplement: S1 File — (XLSX) [file pone.0216427.s005.xlsx]

## Sheet: FL1
					Fluorescence intensity during the titration of Lysozyme against mS100A6																Added concentration of mS100A6 in (µM)
320	6449	6338	6275	6223	6171	6195	6229	6366	6250	6328	6294	6265	6299	6246	6106	6053	5977				0.7
321	6222	6059	5950	5904	5759	5750	5726	5791	5608	5635	5548	5448	5452	5316	5187	5102	4988				1.4
322	6214	6034	5888	5825	5643	5588	5518	5524	5350	5283	5200	5050	5012	4863	4714	4616	4486				2.1
323	6372	6176	6020	5933	5736	5649	5568	5549	5395	5255	5158	5029	4951	4780	4658	4518	4387				2.8
324	6580	6388	6224	6136	5901	5808	5727	5693	5533	5377	5267	5146	5050	4856	4735	4585	4438				3.5
325	6849	6625	6465	6359	6095	6010	5917	5888	5708	5537	5428	5286	5167	4968	4847	4684	4533				4.2
326	7047	6849	6676	6585	6313	6217	6105	6061	5878	5691	5579	5432	5289	5113	4962	4799	4635				4.9
327	7222	7084	6903	6803	6515	6418	6308	6232	6055	5857	5740	5558	5418	5247	5077	4912	4744				5.6
328	7417	7214	7101	6984	6697	6584	6473	6393	6216	6007	5870	5704	5564	5365	5201	5031	4865				6.3
329	7697	7408	7228	7120	6892	6773	6659	6575	6385	6155	6027	5865	5697	5486	5325	5152	4979				7
330	7926	7652	7437	7309	7072	6961	6818	6737	6555	6320	6182	6003	5845	5620	5458	5253	5096				7.7
331	8135	7871	7633	7510	7167	7107	6993	6917	6696	6468	6330	6129	5956	5752	5575	5374	5195				8.4
332	8308	8072	7845	7694	7319	7208	7120	7061	6828	6608	6455	6252	6079	5864	5666	5492	5298				9.1
333	8467	8232	7990	7858	7484	7339	7202	7152	6986	6735	6568	6382	6193	5989	5778	5589	5394				9.7
334	8622	8364	8165	8010	7610	7453	7325	7219	7105	6831	6659	6495	6294	6061	5879	5668	5480				10.5
335	8773	8497	8297	8144	7775	7597	7434	7339	7170	6940	6782	6592	6398	6160	5962	5720	5548				11.2
336	8876	8612	8397	8253	7906	7716	7532	7426	7204	7042	6850	6642	6446	6227	6016	5809	5600				11.9
337	8974	8695	8462	8320	7985	7809	7625	7505	7259	7100	6920	6698	6500	6287	6048	5841	5633
338	9001	8757	8524	8363	8045	7860	7689	7518	7316	7137	6938	6734	6535	6314	6089	5873	5668
339	9021	8779	8560	8399	8051	7872	7694	7533	7343	7143	6950	6757	6556	6313	6101	5865	5670
340	9037	8780	8571	8401	8052	7885	7687	7529	7339	7153	6958	6745	6538	6304	6088	5841	5647
341	9031	8757	8541	8390	8039	7860	7671	7515	7293	7137	6941	6713	6481	6288	6044	5824	5595
342	8980	8740	8478	8348	8010	7809	7633	7459	7260	7089	6902	6652	6447	6238	5982	5776	5552
343	8898	8674	8407	8280	7949	7719	7567	7385	7217	7034	6811	6601	6383	6188	5943	5715	5502
344	8813	8579	8348	8198	7849	7621	7489	7316	7163	6935	6743	6541	6325	6098	5875	5642	5426
345	8711	8468	8275	8112	7749	7532	7377	7235	7096	6864	6675	6454	6239	6011	5785	5556	5362
346	8609	8383	8179	8027	7629	7438	7290	7164	7001	6776	6587	6364	6139	5943	5707	5470	5276
347	8488	8284	8045	7900	7545	7334	7206	7095	6899	6685	6493	6248	6045	5852	5589	5392	5184
348	8361	8171	7921	7778	7422	7231	7123	6983	6840	6576	6397	6163	5966	5760	5526	5312	5105
349	8235	8031	7796	7628	7300	7117	7013	6875	6738	6463	6286	6073	5882	5656	5434	5223	5005
350	8120	7907	7642	7496	7182	7043	6905	6797	6618	6359	6206	5981	5772	5566	5347	5128	4928
351	7997	7795	7534	7382	7099	6953	6803	6690	6502	6270	6124	5884	5681	5491	5260	5057	4850
352	7876	7640	7407	7283	7013	6836	6744	6601	6412	6182	6018	5790	5598	5410	5173	4983	4776
353	7737	7505	7270	7150	6916	6758	6651	6480	6331	6073	5925	5709	5523	5329	5112	4898	4702
354	7584	7381	7175	7076	6807	6633	6532	6376	6225	5964	5825	5633	5445	5241	5045	4828	4644
355	7429	7247	7097	6985	6715	6537	6412	6283	6126	5885	5761	5542	5361	5162	4965	4742	4574
356	7310	7150	6995	6878	6612	6435	6327	6189	6013	5797	5673	5448	5259	5091	4880	4683	4502
357	7174	7053	6853	6789	6497	6339	6217	6075	5902	5697	5567	5344	5176	5005	4790	4601	4424
358	7040	6941	6754	6654	6390	6207	6104	5959	5811	5593	5462	5269	5101	4912	4715	4532	4359
359	6933	6799	6633	6524	6250	6082	5972	5839	5710	5483	5372	5176	5017	4824	4640	4447	4276
360	6795	6691	6525	6413	6121	5991	5861	5741	5593	5387	5282	5089	4927	4733	4555	4364	4216
361	6697	6546	6382	6284	6001	5862	5747	5624	5469	5288	5187	4993	4808	4655	4469	4300	4131
362	6553	6419	6241	6157	5891	5748	5646	5515	5371	5194	5090	4891	4722	4582	4377	4221	4059
363	6400	6287	6100	6009	5762	5616	5528	5390	5266	5081	4985	4791	4641	4483	4307	4143	3981
364	6270	6133	5974	5876	5634	5501	5409	5284	5157	4966	4873	4704	4553	4393	4230	4067	3922
365	6125	5990	5842	5756	5503	5381	5275	5171	5038	4866	4782	4600	4472	4303	4148	3975	3850
366	5979	5857	5715	5631	5381	5266	5181	5067	4919	4776	4682	4511	4365	4232	4066	3916	3771
367	5835	5726	5576	5492	5267	5143	5076	4952	4804	4670	4577	4399	4271	4143	3976	3840	3689
368	5700	5595	5440	5366	5153	5029	4966	4829	4714	4561	4469	4323	4206	4061	3906	3768	3629
369	5553	5438	5311	5239	5016	4904	4843	4715	4607	4459	4381	4233	4105	3966	3838	3695	3552
370	5423	5318	5204	5122	4915	4809	4719	4619	4506	4365	4297	4144	4034	3898	3767	3618	3491
371	5305	5203	5074	5024	4792	4698	4627	4518	4404	4283	4199	4055	3946	3818	3691	3550	3419
372	5173	5091	4949	4901	4683	4584	4527	4421	4306	4182	4109	3963	3867	3748	3602	3489	3359
373	5027	4962	4827	4765	4570	4480	4422	4305	4208	4091	4011	3884	3790	3674	3543	3425	3298
374	4907	4828	4717	4656	4458	4384	4330	4208	4115	3996	3927	3805	3716	3587	3479	3365	3246
375	4786	4704	4595	4550	4351	4276	4226	4117	4023	3914	3858	3727	3638	3532	3413	3293	3186
376	4666	4602	4507	4452	4256	4189	4145	4032	3928	3851	3787	3669	3572	3472	3347	3249	3124
377	4558	4482	4386	4333	4165	4092	4061	3953	3849	3759	3707	3584	3511	3403	3273	3193	3079
378	4443	4383	4274	4230	4068	3999	3972	3861	3771	3684	3621	3521	3447	3343	3229	3139	3038
379	4327	4264	4173	4138	3973	3900	3877	3779	3690	3605	3559	3454	3388	3272	3176	3090	2994
380	4219	4164	4081	4051	3884	3821	3803	3704	3628	3540	3495	3399	3342	3226	3134	3045	2945
381	4124	4072	3990	3953	3798	3748	3729	3638	3537	3481	3435	3339	3266	3180	3082	3002	2902
382	4032	3983	3891	3864	3732	3671	3666	3575	3476	3425	3381	3279	3227	3143	3033	2974	2875
383	3940	3890	3805	3781	3656	3598	3600	3501	3422	3366	3321	3236	3194	3094	3015	2937	2854
384	3854	3806	3735	3710	3580	3540	3540	3442	3363	3306	3282	3191	3150	3053	2983	2907	2833
385	3770	3721	3658	3630	3510	3477	3470	3394	3302	3262	3241	3145	3116	3023	2949	2880	2808
386	3683	3637	3582	3559	3444	3415	3416	3347	3246	3226	3196	3109	3076	3003	2926	2860	2795
387	3611	3567	3510	3488	3387	3356	3368	3301	3205	3183	3160	3068	3051	2976	2899	2846	2781
388	3533	3506	3444	3431	3331	3307	3321	3249	3167	3152	3123	3041	3029	2952	2894	2829	2774
389	3465	3430	3380	3368	3266	3258	3266	3220	3129	3111	3102	3027	3009	2924	2883	2821	2763
390	3400	3368	3319	3316	3214	3224	3223	3186	3106	3090	3074	3001	2997	2922	2880	2810	2765
391	3339	3309	3263	3265	3166	3186	3184	3158	3062	3072	3057	2987	2974	2910	2868	2815	2765
392	3281	3257	3209	3217	3128	3156	3168	3130	3036	3049	3040	2962	2970	2901	2860	2819	2768
393	3224	3200	3167	3162	3084	3108	3127	3103	3016	3031	3013	2951	2969	2904	2870	2822	2779
394	3168	3148	3126	3128	3036	3077	3101	3085	2996	3012	3008	2948	2968	2887	2874	2831	2795
395	3125	3105	3081	3089	2996	3065	3068	3074	2979	3003	2998	2947	2957	2894	2873	2833	2806
396	3085	3057	3047	3056	2972	3047	3053	3059	2959	3000	3003	2937	2968	2907	2884	2843	2817
397	3040	3023	3002	3019	2937	3027	3041	3052	2948	2997	2995	2929	2967	2909	2887	2859	2831
398	2990	2984	2961	2976	2904	3009	3020	3037	2948	2985	2984	2938	2973	2914	2903	2872	2849
399	2957	2938	2935	2957	2866	2980	2997	3028	2936	2977	2985	2943	2986	2920	2916	2888	2873
400	2923	2901	2910	2929	2838	2968	2986	3025	2932	2986	2987	2943	2993	2933	2926	2900	2893
