# Supplementary material for: Lysozyme as the anti-proliferative agent to block the interaction between S100A6 and the RAGE V domain
Source: PLoS One. 2019 May 9;14(5):e0216427. doi: 10.1371/journal.pone.0216427 (PMC6508705; doi:10.1371/journal.pone.0216427)
Supplement: S2 File — (XLSX) [file pone.0216427.s006.xlsx]

## Sheet: FL1
						Fluorescence intensity during the titration of Lysozyme against Tranilast																		Added concentration of Tranilast in (µM)
320	6033	5824	5689	5622	5518	5444	5328	5299	5241	5147	5132	5032	4983	4935	4866	4838	4712	4690	4657	4562				1
321	5675	5468	5346	5269	5167	5079	4945	4882	4843	4749	4691	4622	4562	4489	4444	4421	4275	4256	4205	4139				2
322	5599	5385	5266	5165	5060	4966	4804	4738	4673	4583	4526	4444	4390	4312	4263	4232	4119	4086	4032	3975				3
323	5715	5495	5373	5272	5154	5055	4890	4809	4747	4647	4586	4502	4441	4376	4306	4265	4163	4122	4063	4013				4
324	5900	5672	5557	5448	5308	5217	5023	4973	4890	4786	4739	4636	4564	4508	4433	4390	4282	4248	4174	4127				5
325	6119	5888	5747	5641	5511	5407	5210	5135	5051	4967	4908	4809	4720	4658	4587	4540	4428	4392	4320	4268				6
326	6312	6078	5950	5842	5691	5585	5379	5305	5227	5125	5066	4960	4882	4814	4738	4694	4579	4537	4456	4421				7
327	6507	6276	6141	6032	5878	5761	5554	5471	5402	5282	5222	5113	5057	4968	4895	4854	4730	4693	4610	4573				8
328	6706	6459	6312	6213	6057	5933	5719	5637	5555	5445	5377	5275	5213	5106	5042	4998	4871	4825	4752	4708				9
329	6872	6658	6509	6392	6232	6113	5900	5820	5724	5611	5553	5443	5361	5287	5209	5142	5026	4985	4904	4863				10
330	6998	6843	6700	6573	6409	6288	6055	5980	5875	5769	5715	5599	5518	5439	5355	5287	5169	5127	5046	4995				11
331	7167	6933	6857	6744	6571	6453	6228	6140	6043	5931	5849	5748	5666	5575	5490	5423	5311	5265	5183	5137				12
332	7325	7058	6953	6880	6712	6604	6355	6276	6190	6065	5995	5880	5796	5720	5618	5555	5444	5388	5311	5268				13
333	7520	7202	7068	6969	6856	6744	6509	6411	6328	6205	6136	6003	5925	5833	5756	5674	5570	5502	5434	5385				14
334	7662	7336	7200	7076	6983	6883	6646	6538	6447	6333	6248	6132	6046	5959	5888	5778	5692	5616	5539	5491				15
335	7782	7485	7312	7189	7021	7000	6741	6665	6556	6443	6375	6261	6144	6081	5971	5884	5784	5720	5632	5590				16
336	7892	7595	7423	7276	7098	7012	6846	6746	6652	6534	6435	6342	6234	6152	6060	5974	5872	5798	5714	5667				17
337	7975	7678	7508	7363	7171	7069	6918	6810	6727	6597	6515	6386	6325	6220	6131	6035	5932	5869	5782	5737				18
338	8017	7727	7564	7405	7234	7105	6967	6862	6764	6644	6563	6423	6362	6255	6184	6069	5992	5905	5823	5778				20
339	8054	7750	7604	7433	7259	7144	6996	6900	6797	6679	6591	6459	6367	6293	6210	6095	6022	5926	5853	5791
340	8064	7766	7605	7428	7265	7149	6997	6900	6802	6685	6597	6475	6373	6295	6197	6102	6020	5938	5842	5791
341	8032	7735	7574	7419	7224	7125	6971	6877	6790	6679	6575	6465	6358	6292	6183	6093	6009	5923	5829	5770
342	7994	7696	7527	7369	7197	7096	6950	6837	6754	6626	6522	6415	6325	6237	6146	6074	5982	5880	5795	5744
343	7924	7632	7454	7306	7151	7037	6902	6791	6719	6583	6484	6376	6288	6184	6097	6021	5937	5835	5753	5695
344	7849	7550	7381	7247	7088	6997	6844	6724	6644	6500	6436	6320	6213	6137	6044	5946	5882	5782	5703	5628
345	7759	7437	7288	7168	7019	6938	6761	6654	6565	6458	6359	6239	6147	6063	5969	5884	5807	5722	5620	5557
346	7643	7333	7201	7081	6950	6867	6674	6564	6486	6385	6280	6170	6079	5990	5898	5825	5732	5658	5542	5489
347	7504	7222	7101	6993	6865	6762	6585	6482	6402	6288	6185	6071	5986	5902	5817	5738	5658	5565	5466	5410
348	7379	7126	7003	6921	6777	6693	6488	6392	6312	6196	6117	5996	5915	5819	5738	5651	5580	5481	5400	5345
349	7245	7024	6927	6822	6694	6613	6398	6314	6221	6099	6032	5905	5821	5736	5649	5562	5500	5396	5312	5251
350	7114	6919	6846	6715	6628	6520	6304	6204	6127	6033	5933	5820	5730	5651	5557	5480	5411	5327	5222	5149
351	7020	6840	6739	6660	6522	6417	6201	6114	6028	5926	5842	5748	5650	5574	5482	5409	5321	5247	5148	5074
352	6930	6763	6658	6573	6422	6331	6119	6030	5957	5854	5765	5663	5577	5486	5409	5334	5257	5179	5089	5019
353	6847	6643	6577	6465	6341	6236	6024	5934	5879	5762	5694	5571	5496	5410	5342	5260	5172	5114	5022	4941
354	6753	6591	6488	6371	6263	6154	5940	5854	5796	5700	5612	5498	5422	5347	5269	5192	5106	5042	4946	4888
355	6644	6502	6384	6269	6198	6059	5845	5768	5705	5616	5538	5423	5342	5263	5197	5115	5024	4967	4881	4816
356	6584	6385	6289	6178	6137	5968	5762	5686	5618	5535	5447	5336	5273	5196	5114	5052	4948	4893	4810	4751
357	6473	6277	6181	6058	6089	5863	5673	5582	5533	5436	5371	5256	5203	5105	5046	4986	4868	4820	4742	4674
358	6360	6177	6071	5957	6003	5754	5583	5489	5444	5347	5287	5183	5115	5035	4965	4907	4799	4741	4667	4607
359	6235	6053	5959	5853	5877	5656	5488	5389	5351	5261	5197	5105	5034	4954	4891	4819	4719	4656	4594	4531
360	6131	5934	5846	5734	5759	5572	5375	5292	5256	5180	5107	5009	4955	4884	4805	4747	4641	4588	4527	4458
361	5996	5812	5737	5632	5626	5451	5281	5203	5155	5080	5020	4928	4872	4784	4714	4665	4562	4508	4445	4388
362	5875	5701	5629	5518	5517	5353	5184	5105	5076	4996	4924	4831	4786	4697	4633	4581	4491	4432	4373	4305
363	5756	5591	5512	5412	5379	5240	5087	5019	4983	4902	4840	4744	4697	4615	4552	4494	4412	4347	4301	4236
364	5632	5473	5398	5314	5242	5135	4993	4927	4888	4805	4764	4655	4610	4526	4471	4405	4331	4275	4225	4152
365	5507	5353	5289	5196	5124	5040	4894	4824	4785	4720	4659	4569	4512	4445	4385	4333	4241	4191	4147	4078
366	5384	5251	5184	5088	5011	4940	4786	4723	4686	4620	4564	4477	4429	4351	4301	4251	4162	4123	4072	4009
367	5260	5129	5057	4974	4897	4830	4695	4615	4595	4520	4477	4387	4345	4265	4218	4169	4087	4038	4000	3934
368	5152	5016	4950	4869	4804	4729	4601	4531	4511	4442	4387	4295	4262	4194	4141	4094	4023	3962	3935	3864
369	5042	4907	4855	4782	4688	4631	4502	4437	4410	4342	4296	4215	4175	4111	4068	4004	3935	3886	3855	3790
370	4938	4806	4745	4675	4593	4531	4403	4345	4321	4270	4215	4136	4092	4028	3991	3932	3864	3811	3780	3719
371	4834	4701	4642	4564	4489	4435	4311	4256	4227	4178	4133	4052	4016	3948	3908	3864	3783	3747	3713	3650
372	4731	4586	4542	4469	4394	4343	4230	4169	4145	4095	4054	3975	3930	3873	3831	3797	3713	3669	3639	3575
373	4615	4488	4437	4378	4300	4240	4136	4079	4063	4008	3970	3896	3856	3791	3756	3724	3639	3597	3577	3505
374	4506	4390	4339	4276	4208	4154	4055	4000	3980	3936	3891	3819	3776	3726	3682	3650	3571	3525	3515	3449
375	4403	4291	4244	4183	4122	4066	3970	3918	3891	3851	3818	3741	3710	3659	3618	3584	3494	3469	3437	3379
376	4320	4200	4156	4099	4031	3989	3888	3844	3820	3787	3743	3675	3642	3590	3553	3526	3440	3409	3377	3327
377	4220	4110	4065	4012	3946	3902	3814	3758	3747	3708	3665	3599	3569	3511	3479	3463	3376	3342	3310	3263
378	4129	4022	3980	3930	3868	3815	3747	3689	3675	3634	3601	3531	3501	3449	3421	3395	3318	3281	3255	3209
379	4044	3931	3897	3851	3785	3741	3667	3616	3605	3561	3531	3467	3434	3399	3357	3332	3260	3219	3199	3146
380	3960	3854	3815	3769	3713	3672	3588	3554	3535	3505	3464	3400	3373	3338	3293	3271	3200	3170	3136	3090
381	3872	3770	3750	3692	3631	3600	3515	3479	3462	3439	3394	3346	3309	3271	3228	3215	3141	3118	3078	3031
382	3797	3699	3670	3617	3571	3523	3453	3411	3410	3378	3332	3282	3257	3208	3185	3161	3098	3059	3033	2991
383	3729	3635	3600	3552	3502	3469	3399	3360	3352	3309	3287	3228	3204	3157	3131	3106	3054	3007	2988	2945
384	3664	3578	3538	3491	3446	3412	3338	3304	3290	3262	3233	3178	3153	3117	3081	3055	3001	2970	2945	2906
385	3591	3511	3468	3421	3383	3350	3280	3249	3235	3205	3182	3128	3102	3064	3032	3004	2949	2927	2888	2865
386	3523	3452	3402	3363	3318	3293	3222	3189	3180	3153	3124	3085	3051	3016	2980	2961	2906	2883	2848	2817
387	3457	3394	3353	3311	3258	3232	3172	3139	3142	3106	3079	3035	3007	2969	2942	2920	2868	2838	2805	2785
388	3409	3344	3301	3263	3221	3181	3129	3093	3102	3060	3037	2986	2970	2931	2899	2875	2836	2797	2774	2745
389	3361	3292	3246	3207	3166	3141	3080	3049	3052	3027	3001	2952	2924	2898	2861	2836	2796	2760	2734	2711
390	3306	3241	3199	3161	3117	3093	3032	3006	3008	2981	2959	2914	2884	2863	2821	2808	2763	2732	2700	2679
391	3252	3190	3154	3118	3076	3053	2993	2966	2971	2938	2909	2873	2848	2822	2787	2773	2725	2698	2666	2649
392	3206	3147	3117	3079	3033	3007	2953	2925	2931	2905	2879	2838	2813	2794	2758	2746	2698	2666	2629	2624
393	3175	3098	3066	3036	2997	2971	2915	2891	2899	2869	2846	2806	2785	2762	2723	2708	2661	2637	2608	2587
394	3137	3059	3034	3004	2961	2942	2887	2862	2867	2836	2825	2777	2756	2732	2697	2685	2644	2611	2591	2567
395	3101	3018	2999	2966	2933	2911	2854	2831	2835	2812	2786	2752	2725	2705	2669	2656	2615	2587	2560	2545
396	3061	2975	2964	2937	2897	2879	2819	2803	2798	2789	2759	2721	2702	2681	2647	2640	2589	2565	2533	2518
397	3028	2948	2937	2902	2856	2843	2792	2769	2774	2758	2730	2691	2674	2654	2623	2611	2566	2542	2512	2496
398	3001	2914	2902	2872	2835	2811	2772	2741	2755	2726	2701	2671	2652	2631	2603	2588	2543	2516	2495	2486
399	2976	2889	2869	2848	2807	2795	2744	2719	2721	2704	2678	2643	2625	2611	2578	2560	2523	2500	2474	2454
400	2949	2858	2843	2821	2789	2763	2715	2698	2695	2681	2657	2621	2601	2591	2558	2542	2497	2475	2451	2435
