# Supplementary material for: Lysozyme as the anti-proliferative agent to block the interaction between S100A6 and the RAGE V domain
Source: PLoS One. 2019 May 9;14(5):e0216427. doi: 10.1371/journal.pone.0216427 (PMC6508705; doi:10.1371/journal.pone.0216427)
Supplement: S3 File — (XLSX) [file pone.0216427.s007.xlsx]

## Sheet: Sheet1
Name	Blank 450	Mean	Std Dev	CV (%)	Fold
Control (Serum Free, 0.1% BSA)	0.778	0.80175	0.0385865	0.0481278	1
	0.761
	0.825
	0.843
10 nM mS100A6	0.831	0.854	0.0464327	0.0543709	1.06517
	0.801
	0.903
	0.881
50 nM mS100A6	1.168	1.113	0.0638801	0.0573945	1.38821
	1.029
	1.157
	1.098
100 nM mS100A6	1.301	1.44775	0.100327	0.0692988	1.80574
	1.466
	1.506
	1.518
100 nM mS100A6 + 1 nM Lysozyme	1.014	0.99025	0.0699351	0.0706237	1.23511
	0.907
	0.968
	1.072
mS100A6 100 nM + Lysozyme 100 nM + Tranilast 100 nM	1.003	1.05725	0.050109	0.0473956	1.62
	1.068
	1.121
	1.037
1 nM Lysozyme	0.867	0.8245	0.0587566	0.0712633	1.02838
	0.746
	0.813
	0.872
Tranilast 100 nM	0.712	0.7015	0.0306866	0.0437442	1.08
	0.715
	0.656
	0.723

## Sheet: sheet2 
Control	1
mS100A6 10nM	1.07
mS100A6 50nM	1.39
mS100A6 100nM	1.81
mS100A6 + Lysozyme 100nM	1.24
mS100A6 + Lysozyme + Tranilast 100nM	1.62
Lysozyme 100nM	1.03
Tranilast 100nM	1.08
